# Supplementary material for: Discovery of spectabilide A, a new cytotoxic cyclic lipodepsipeptide from Trichothecium spectabile comb. nov. (Ascomycota, Sordariomycetes) revealed by OSMAC-guided metabolomics
Source: IMA Fungus. 2026 Jun 24;17:e192814. doi: 10.3897/imafungus.17.192814 (PMC13383978; doi:10.3897/imafungus.17.192814)
Supplement: XML Treatment for Trichothecium spectabile [file imafungus.17.192814-treatment1.xml]

<!DOCTYPE tp:taxon-treatment
  PUBLIC "-//TaxonX//DTD Taxonomic Treatment Publishing DTD v0 20100105//EN" "tax-treatment-NSO.dtd">
<tp:taxon-treatment xmlns:tp="http://www.plazi.org/taxpub"><tp:treatment-meta><kwd-group><label>Taxon classification</label><kwd>
                <named-content content-type="kingdom">
                  <named-content content-type="taxon-name">
                    <named-content content-type="kingdom">Animalia</named-content>
                  </named-content>
                </named-content>
              </kwd><kwd>
                <named-content content-type="class">Sordariomycetes</named-content>
              </kwd><kwd>
                <named-content content-type="family">Myrotheciomycetaceae</named-content>
              </kwd></kwd-group><mixed-citation publication-type="journal"><person-group><name><surname>Pecin</surname><given-names>Gioele</given-names></name><name><surname>Gonzalez-Menendez</surname><given-names>Victor</given-names></name><name><surname>Martin</surname><given-names>Jesus</given-names></name><name><surname>Annang</surname><given-names>Frederick</given-names></name><name><surname>Mackenzie</surname><given-names>Thomas Andrew</given-names></name><name><surname>Reyes</surname><given-names>Fernando</given-names></name><name><surname>Genilloud</surname><given-names>Olga</given-names></name></person-group><article-title>Discovery of spectabilide A, a new cytotoxic cyclic lipodepsipeptide from <italic><tp:taxon-name><tp:taxon-name-part taxon-name-part-type="genus" reg="Trichothecium">Trichothecium</tp:taxon-name-part> <tp:taxon-name-part taxon-name-part-type="species" reg="spectabile">spectabile</tp:taxon-name-part></tp:taxon-name></italic> comb. nov. (<italic><tp:taxon-name><tp:taxon-name-part taxon-name-part-type="phylum" reg="Ascomycota">Ascomycota</tp:taxon-name-part></tp:taxon-name></italic>, <italic><tp:taxon-name><tp:taxon-name-part taxon-name-part-type="class" reg="Sordariomycetes">Sordariomycetes</tp:taxon-name-part></tp:taxon-name></italic>) revealed by OSMAC-guided metabolomics</article-title><source>IMA Fungus</source><day>24</day><month>06</month><year>2026</year><volume>17</volume><pub-id pub-id-type="doi">10.3897/imafungus.17.192814</pub-id></mixed-citation></tp:treatment-meta><tp:nomenclature><tp:taxon-name><object-id xmlns:xlink="http://www.w3.org/1999/xlink" content-type="arpha" xlink:type="simple">D4E81AD9-E67F-57DF-945A-8CE798AE13B5</object-id>
                    		<tp:taxon-name-part taxon-name-part-type="genus" reg="Trichothecium">Trichothecium</tp:taxon-name-part> <tp:taxon-name-part taxon-name-part-type="species" reg="spectabile">spectabile</tp:taxon-name-part>
                    	
                    		<object-id xmlns:xlink="http://www.w3.org/1999/xlink" content-type="mycobank" xlink:type="simple">863453</object-id>
                    	</tp:taxon-name><tp:taxon-authority>(W. Gams) Pecin &amp; González-Menéndez</tp:taxon-authority><tp:taxon-status xmlns:xlink="http://www.w3.org/1999/xlink" xlink:type="simple">comb. nov.</tp:taxon-status><xref ref-type="fig" rid="F1">Fig. 1</xref></tp:nomenclature><tp:treatment-sec sec-type="Basionym"><title>Basionym.</title><p><italic><tp:taxon-name><tp:taxon-name-part taxon-name-part-type="genus" reg="Stanjemonium">Stanjemonium</tp:taxon-name-part> <tp:taxon-name-part taxon-name-part-type="species" reg="spectabile">spectabile</tp:taxon-name-part></tp:taxon-name></italic> W. Gams, O’Donnell, Schroers &amp; Christensen, <italic>Canad. J. Bot</italic>. 76(9): 1581 (1999) [1998].</p></tp:treatment-sec><tp:treatment-sec sec-type="Synonyms"><title>Synonyms.</title><p><italic><tp:taxon-name><tp:taxon-name-part taxon-name-part-type="genus" reg="Aphanocladium">Aphanocladium</tp:taxon-name-part> <tp:taxon-name-part taxon-name-part-type="species" reg="spectabile">spectabile</tp:taxon-name-part></tp:taxon-name></italic> W. Gams, <italic>Persoonia</italic> 7(2): 162 (1973).</p></tp:treatment-sec><tp:treatment-sec sec-type="Typus"><title>Typus.</title><p>• France, Marseille, from air sample, Mar 1970, isolated by Charpin, No. 2, deposited by J. Nicot (<bold>holotype</bold> CBS H-6687, ex-type CBS 340.70).</p></tp:treatment-sec><tp:treatment-sec sec-type="Additional material examined"><title>Additional material examined.</title><p>• Spain, Embalse de Canales, Granada, epiphyte of <italic><tp:taxon-name><tp:taxon-name-part taxon-name-part-type="genus" reg="Bupleurum">Bupleurum</tp:taxon-name-part> <tp:taxon-name-part taxon-name-part-type="species" reg="gibraltaricum">gibraltaricum</tp:taxon-name-part></tp:taxon-name></italic> dead stem, Jul 2011, <italic>González-Menéndez</italic> (CF-278320).</p></tp:treatment-sec><tp:treatment-sec sec-type="Description and illustration"><title>Description and illustration.</title><p>W. Gams, Persoonia 7: 162. 1973 and W. Gams, O’Donnell, Schroers &amp; Christensen, <italic>Canad. J. Bot</italic>. 76(9): 1581 (1999) [1998].</p></tp:treatment-sec><tp:treatment-sec sec-type="Notes"><title>Notes.</title><p>We propose to transfer <italic><tp:taxon-name><tp:taxon-name-part taxon-name-part-type="genus" reg="Stanjemonium">Stanjemonium</tp:taxon-name-part> <tp:taxon-name-part taxon-name-part-type="species" reg="spectabile">spectabile</tp:taxon-name-part></tp:taxon-name></italic> to <italic><tp:taxon-name><tp:taxon-name-part taxon-name-part-type="genus" reg="Trichothecium">Trichothecium</tp:taxon-name-part></tp:taxon-name></italic> based on the phylogenetic analysis of the ex-type strain CBS 340.70, since this strain reside in the <italic><tp:taxon-name><tp:taxon-name-part taxon-name-part-type="genus" reg="Trichothecium">Trichothecium</tp:taxon-name-part></tp:taxon-name></italic> s.str. clade (<xref ref-type="bibr" rid="B32">Hou et al. 2023</xref>). Our phylogenetic analysis also confirms that the holotype and our isolate CF-278330 are members of <italic><tp:taxon-name><tp:taxon-name-part taxon-name-part-type="genus" reg="Trichothecium">Trichothecium</tp:taxon-name-part></tp:taxon-name></italic> clade (Fig. <xref ref-type="fig" rid="F2">2</xref>). In addition, our metabolomic analysis shows that the ex-type strain of the species CBS 340.70 and our isolate CF-278320, produces trichodepsipeptide B and guangomide B, characteristic chemotypes only described for members of <italic><tp:taxon-name><tp:taxon-name-part taxon-name-part-type="genus" reg="Trichothecium">Trichothecium</tp:taxon-name-part></tp:taxon-name></italic> genus (<xref ref-type="bibr" rid="B64">Springer et al. 1984</xref>; <xref ref-type="bibr" rid="B66">Sy-Cordero et al. 2011</xref>)</p></tp:treatment-sec><tp:treatment-sec><!--Section generated to contain objects referenced in tp:taxon-treatment.--><fig id="F1" position="float" orientation="portrait"><object-id xmlns:xlink="http://www.w3.org/1999/xlink" content-type="doi" xlink:type="simple">10.3897/imafungus.17.192814.figure1</object-id><object-id xmlns:xlink="http://www.w3.org/1999/xlink" content-type="arpha" xlink:type="simple">1396A81B-EE0B-5D43-8F88-AFA8FB1537E0</object-id><label>Figure 1.</label><caption><p><bold>A–C</bold><tp:taxon-name><tp:taxon-name-part taxon-name-part-type="genus" reg="Stanjemonium">S.</tp:taxon-name-part> <tp:taxon-name-part taxon-name-part-type="species" reg="spectabile">spectabile</tp:taxon-name-part></tp:taxon-name> CF-278320 colonies on YME, PDA and OA plates, respectively, at 12 days of cultivation; <bold>D, E</bold><tp:taxon-name><tp:taxon-name-part taxon-name-part-type="genus" reg="Stanjemonium">S.</tp:taxon-name-part> <tp:taxon-name-part taxon-name-part-type="species" reg="spectabile">spectabile</tp:taxon-name-part></tp:taxon-name> CF-278320 conidiophores observed on YME medium at 21 days of cultivation; <bold>F</bold> conidia from <abbrev xmlns:xlink="http://www.w3.org/1999/xlink" xlink:title="cornmeal agar" xlink:type="simple">CMA</abbrev> observed at 14 days of cultivation. Scalebar is 25 µm (D-F).</p></caption><graphic xmlns:xlink="http://www.w3.org/1999/xlink" xlink:href="imafungus-17-e192814-g001.jpg" id="oo_1694363.jpg" position="float" orientation="portrait" xlink:type="simple"><uri content-type="original_file" xlink:type="simple">https://binary.pensoft.net/fig/1694363</uri></graphic></fig><fig id="F2" position="float" orientation="portrait"><object-id xmlns:xlink="http://www.w3.org/1999/xlink" content-type="doi" xlink:type="simple">10.3897/imafungus.17.192814.figure2</object-id><object-id xmlns:xlink="http://www.w3.org/1999/xlink" content-type="arpha" xlink:type="simple">A19F716F-754A-51BC-B923-E695F804C28F</object-id><label>Figure 2.</label><caption><p>ITS Consensus tree based on Maximum Likelihood (<abbrev xmlns:xlink="http://www.w3.org/1999/xlink" xlink:title="Maximum Likelihood" xlink:type="simple">ML</abbrev>) and Bayesian analyses. Probability values/<abbrev xmlns:xlink="http://www.w3.org/1999/xlink" xlink:title="Maximum Likelihood" xlink:type="simple">ML</abbrev> bootstrap values are indicated respectively on the branches. Values &lt; 0.90 are designated by “--”.</p></caption><graphic xmlns:xlink="http://www.w3.org/1999/xlink" xlink:href="imafungus-17-e192814-g002.jpg" id="oo_1694364.jpg" position="float" orientation="portrait" xlink:type="simple"><uri content-type="original_file" xlink:type="simple">https://binary.pensoft.net/fig/1694364</uri></graphic></fig></tp:treatment-sec><ref-list><ref id="B32"><mixed-citation xmlns:xlink="http://www.w3.org/1999/xlink" xlink:type="simple">Hou LW, Giraldo A, Groenewald JZ et al. (2023) Redisposition of acremonium-like fungi in <italic><tp:taxon-name><tp:taxon-name-part taxon-name-part-type="order">Hypocreales</tp:taxon-name-part></tp:taxon-name></italic>. Studies in Mycology 105: 23–203. <ext-link xlink:href="10.3114/sim.2023.105.02" ext-link-type="doi" xlink:type="simple">https://doi.org/10.3114/sim.2023.105.02</ext-link></mixed-citation></ref><ref id="B64"><mixed-citation xmlns:xlink="http://www.w3.org/1999/xlink" xlink:type="simple">Springer JP, Cole R, Dorner JW et al. (1984) Structure and conformation of roseotoxin B. Journal of the American Chemical Society 106: 2388–2392. <ext-link xlink:href="10.1021/ja00320a028" ext-link-type="doi" xlink:type="simple">https://doi.org/10.1021/ja00320a028</ext-link></mixed-citation></ref><ref id="B66"><mixed-citation xmlns:xlink="http://www.w3.org/1999/xlink" xlink:type="simple">Sy-Cordero AA, Graf TN, Adcock AF et al. (2011) Cyclodepsipeptides, sesquiterpenoids, and other cytotoxic metabolites from the filamentous fungus <italic><tp:taxon-name><tp:taxon-name-part taxon-name-part-type="genus">Trichothecium</tp:taxon-name-part></tp:taxon-name></italic> sp. (MSX 51320). Journal of Natural Products 74: 2137–2142. <ext-link xlink:href="10.1021/np2004243" ext-link-type="doi" xlink:type="simple">https://doi.org/10.1021/np2004243</ext-link></mixed-citation></ref></ref-list></tp:taxon-treatment>
